# Supplementary material for: Hepatic Transcriptome Analysis Provides New Insight into the Lipid-Reducing Effect of Dietary Taurine in High–Fat Fed Groupers (Epinephelus coioides)
Source: Metabolites. 2022 Jul 20;12(7):670. doi: 10.3390/metabo12070670 (PMC9318954; doi:10.3390/metabo12070670)
Supplement: Supplementary file 1 [file metabolites-12-00670-s001.zip]

Archive with 1 entries (1 files):
- metabolites-1827055-supplementary.pdf
